# Supplementary material for: Draft genome sequence of wild Prunus yedoensis reveals massive inter-specific hybridization between sympatric flowering cherries
Source: Genome Biol. 2018 Sep 4;19:127. doi: 10.1186/s13059-018-1497-y (PMC6124018; doi:10.1186/s13059-018-1497-y)
Supplement: Supplementary file 2 — Table S1. Statistics of genome sequence data of wild P. yedoensis (Pyn-Jeju2) used in this study. (XLSX 11 kb) [file 13059_2018_1497_MOESM2_ESM.xlsx]

## Sheet: Table S1
Table S1. Statistics of genome sequence data of wild P. yedoensis (Pyn-Jeju2) used in this study
		Raw data				Filtered data
Platform	Library	Read number	Total bases (bp)	Coverage (X)a		Read number	Total bases (bp)	Coverage (X)a
PacBio RSII	20 kb SMRTbell	1960335	18769924156	73		1739058	11549004047	44.9
Illumina MiSeq	500 bp PE	112113886	33682954486	131.1		100751904	24578916946	95.6
Illumina NextSeq	250 bp PE	252294608	38096485808	148.2		202181044	28444220254	110.7
	3 kb MP	144800142	21550093231	83.9		57592272	5466809896	21.3
	5 kb MP	159465808	23660690862	92.1		57727120	5467614507	21.3
	10 kb MP	143411270	21292872596	82.9		49169962	4717174465	18.4
	15 kb MP	156596064	23541425847	91.6		47214352	4745256985	18.5
Illumina HiSeq	20 kb MP	289433366	43704438266	170		23730240	2396234365	9.3
	40 kb Fosmid end	669182682	101046584982	393.1		94923990	14333522490	55.8
	(55,200 clones)
Total		1929258161	325345470234	1265.6		635029942	101698753955	350.7
PE, paired end; MP, mate paired end
aGenome coverage was calculated with the haploid genome size of wild P. yedoensis as 257 Mb
