# Supplementary material for: Draft genome sequence of wild Prunus yedoensis reveals massive inter-specific hybridization between sympatric flowering cherries
Source: Genome Biol. 2018 Sep 4;19:127. doi: 10.1186/s13059-018-1497-y (PMC6124018; doi:10.1186/s13059-018-1497-y)
Supplement: Supplementary file 3 — Table S2. Statistics of transcriptome sequence data of wild P. yedoensis (Pyn-Jeju2) used in this study. (XLSX 11 kb) [file 13059_2018_1497_MOESM3_ESM.xlsx]

## Sheet: Table S2
Table S2. Statistics of transcriptome sequence data of wild P. yedoensis (Pyn-Jeju2) used in this study
			Raw data			Filtered data
Tissue	Replicate	Platform	Read number	Total Bases (bp)		Read number	Total Bases (bp)
Leaf	1	Illumina NextSeq	32847784	2496431584		17921878	1293561345
	2	Illumina NextSeq	34186814	2598197864		19200738	1392808613
	3	Illumina MiSeq	12401916	3246484042		7532974	1442110068
Petal	1	Illumina NextSeq	30489072	2317169472		16543796	1196620785
	2	Illumina NextSeq	27271844	2072660144		11885078	855713305
	3	Illumina MiSeq	14074138	3742118404		8709350	1683595272
Pistil	1	Illumina NextSeq	27938988	2123363088		15052332	1088938243
	2	Illumina NextSeq	31109160	2364296160		16676224	1202309049
	3	Illumina MiSeq	13692674	3950924684		8761358	1913564090
Stamen	1	Illumina NextSeq	30035180	2282673680		16623532	1201110047
	2	Illumina NextSeq	30198690	2295100440		15044868	1083491530
	3	Illumina MiSeq	15056954	3913135104		9696594	1872727978
Berry	1	Illumina NextSeq	30143606	2290914056		16326446	1178548167
	2	Illumina NextSeq	32621776	2479254976		18106088	1310520863
	3	Illumina MiSeq	13363880	3597437214		8559936	1713881345
Flower bud	1	Illumina MiSeq	12563728	3334081569		8122410	1594467047
Foliar bud	1	Illumina MiSeq	14154026	3765756124		8902212	1744893795
Total			402150230	48869998605		223665814	23768861542
