# Supplementary material for: Draft genome sequence of wild Prunus yedoensis reveals massive inter-specific hybridization between sympatric flowering cherries
Source: Genome Biol. 2018 Sep 4;19:127. doi: 10.1186/s13059-018-1497-y (PMC6124018; doi:10.1186/s13059-018-1497-y)
Supplement: Supplementary file 4 — Table S3. Evaluation of gene space coverage of the wild P. yedoensis genome using transcriptome unigenes. (XLSX 10 kb) [file 13059_2018_1497_MOESM4_ESM.xlsx]

## Sheet: Table S3
Table S3. Evaluation of gene space coverage of the wild P. yedoensis genome using transcriptome unigenes
Unigene length cutoff	Total number	Total match number	Matched (%)	≥50%(50%~100%) of a sequence covered by a scaffold		≥50%(50%~100%) of a sequence covered by a scaffold
				Number	Percent	Number	Percent
All	84378	78675	93.2	76356	90.5	71571	84.8
Length > 300 bp	74463	69507	93.3	67370	90.5	63142	84.8
Length > 300 bp	57815	54434	94.2	52637	91	49156	85
Length > 1,000 bp	35552	33782	95	32474	91.3	30268	85.1
