# Supplementary material for: Draft genome sequence of wild Prunus yedoensis reveals massive inter-specific hybridization between sympatric flowering cherries
Source: Genome Biol. 2018 Sep 4;19:127. doi: 10.1186/s13059-018-1497-y (PMC6124018; doi:10.1186/s13059-018-1497-y)
Supplement: Supplementary file 5 — Table S4. Summary of repetitive sequences identified in the draft genome of wild P. yedoensis. (XLSX 12 kb) [file 13059_2018_1497_MOESM5_ESM.xlsx]

## Sheet: Table S4
Table S4. Summary of repetitive sequences identified in the draft genome of wild P. yedoensis
Class	Family	Count	Base (bp)	Percent
DNA		22801	4410071	0.0138
	CMC-Chapaev	56	30022	0.0001
	CMC-EnSpm	27007	17039933	0.0534
	Dada	482	139616	0.0004
	Kolobok-Hydra	113	55814	0.0002
	Maverick	1505	224467	0.0007
	MuLE-MuDR	25340	8962262	0.0281
	Novosib	46	3206	0
	P	2	284	0
	PIF-Harbinger	13277	4700780	0.0147
	PIF-ISL2EU	107	14127	0
	Sola	400	53558	0.0002
	TcMar	553	93661	0.0003
	TcMar-Stowaway	19	888	0
	TcMar-Tigger	74	35001	0.0001
	hAT	262	93134	0.0003
	hAT-Ac	11833	3699185	0.0116
	hAT-Charlie	1112	186134	0.0006
	hAT-Tag1	17582	4075560	0.0128
	hAT-Tip100	15894	3739543	0.0117
Total of DNA Repeats		138465	47557246	0.149
LINE		1	70	0
	DRE	41	15976	0.0001
	Jockey	1264	171243	0.0005
	L1	10718	5013156	0.0157
	L1-Tx1	264	76471	0.0002
	L2	133	24774	0.0001
	Penelope	78	18711	0.0001
	R1	391	96986	0.0003
	R2	3	149	0
	RTE-BovB	2927	646513	0.002
	RTE-X	5	609	0
	Tad1	211	37392	0.0001
Total of LINE Repeats		16036	6102050	0.0191
LTR		7233	1484242	0.0046
	Caulimovirus	1746	2212239	0.0069
	Copia	34740	26429739	0.0828
	DIRS	1	50	0
	ERV1	1668	372996	0.0012
	ERVK	278	171658	0.0005
	Gypsy	56260	41886435	0.1312
	Pao	174	53212	0.0002
Total of LTR Repeats		102100	72610571	0.2275
SINE		554	90328	0.0003
	B2	2302	170956	0.0005
	ID	800	51059	0.0002
	RTE	2	189	0
	U	69	15456	0
	tRNA	3879	350258	0.0011
	tRNA-RTE	586	111372	0.0003
Total of SINE Repeats		8192	789618	0.0025
Other	Composite	2	271	0
RC	Helitron	7676	3776126	0.0118
Retroposon		1	53	0
Low complexity		30917	1596229	0.005
Satellite		935	207391	0.0006
Simple repeat		137962	5850463	0.0183
rRNA		788	2258476	0.0071
snRNA		164	46813	0.0001
Unknown		137998	38858329	0.1217
Total of RepeatMasker and RepeatModeler*		581236	179653636	0.5628
Total of LTR_Finder*		3990	34797344	0.109
Total of miRBase*		419	44761	0.0001
Total non-redundant repeat		320765	150775941	0.4723
