# Supplementary material for: Draft genome sequence of wild Prunus yedoensis reveals massive inter-specific hybridization between sympatric flowering cherries
Source: Genome Biol. 2018 Sep 4;19:127. doi: 10.1186/s13059-018-1497-y (PMC6124018; doi:10.1186/s13059-018-1497-y)
Supplement: Supplementary file 6 — Table S5. Statistics of gene models predicted from the draft genome of wild P. yedoensis. (XLSX 10 kb) [file 13059_2018_1497_MOESM6_ESM.xlsx]

## Sheet: Table S5
Table S5. Statistics of gene models predicted from the draft genome of wild P. yedoensis
Tools	Gene Model	Total gene count	Gene average length (bp)	CDS average length (bp)	Intron average length (bp)	CDS per gene count
GlimmerHMM	Arabidopsis thaliana	39466	1951	225	371	3.9
SNAP	Arabidopsis thaliana	55840	1285	200	244	3.4
BRAKER1	mRNA-seq	76157	1844	277	349	3.5
Exonerate	Prunus mume	40439	3685	254	777	4.3
	Prunus perscia	37543	3975	242	717	4.9
	Arabidopsis thaliana	5852	3113	201	486	5.2
	Fragaria vesca	10147	3866	235	635	5.2
Cufflinks	mRNA-seq	46237	3138	339	433	4.6
PASA	mRNA-seq	119754	3030	375	536	3.9
EVM	consensus	41294	2154	220	362	4.3
