# Supplementary material for: Draft genome sequence of wild Prunus yedoensis reveals massive inter-specific hybridization between sympatric flowering cherries
Source: Genome Biol. 2018 Sep 4;19:127. doi: 10.1186/s13059-018-1497-y (PMC6124018; doi:10.1186/s13059-018-1497-y)
Supplement: Supplementary file 7 — Table S6. Annotation statistics of the wild P. yedoensis gene set. (XLSX 10 kb) [file 13059_2018_1497_MOESM7_ESM.xlsx]

## Sheet: Table S6
Table S6. Annotation statistics of the wild P. yedoensis gene set
Database type	Number genes	Percent (%)
A. thaliana gene models	28020	67.9
P. mume gene models	34692	84
P. persica gene models	32729	79.3
F. vesca gene models	31516	76.3
M. x domestica gene models	31572	76.5
RefSeq Plant	34807	84.3
NCBI NR	34790	84.2
Uniprot	22047	53.4
InterPro	30930	74.9
mRNA-seq reads of Pyn	33802	81.9
Known	37444	90.7
Unknown	1781	4.3
Hypothetical	2069	5
Total	41294	100
Genes were defined as annotated if a hit to one of the target databases was found
