# Supplementary material for: Draft genome sequence of wild Prunus yedoensis reveals massive inter-specific hybridization between sympatric flowering cherries
Source: Genome Biol. 2018 Sep 4;19:127. doi: 10.1186/s13059-018-1497-y (PMC6124018; doi:10.1186/s13059-018-1497-y)
Supplement: Supplementary file 8 — Table S7. Summary of alternative splicing events identified in protein-coding genes. (XLSX 10 kb) [file 13059_2018_1497_MOESM8_ESM.xlsx]

## Sheet: Table S7
Table S7. Summary of alternative splicing events identified in protein-coding genes
Alternative splicing events	Gene	Isoform	Tissue-specificity
			Leaf	Petal	Pistil	Stamen	Berry
Exon skipping/inclusion	1285	1505	9	6	9	16	2
Mutually exclusive exon	11	13	0	0	0	0	0
Mutliple exon skipping/inclusion	171	199	2	0	1	1	3
Intron retention	743	818	11	3	1	1	1
Alternative 5' splice site	879	974	9	5	4	6	3
Alternative 3' splice site	1538	1692	17	2	7	21	6
Alternative transcription start site	2966	3416	40	10	15	54	40
Alternative transcription terminating site	2355	2417	33	8	13	42	14
Total number of non-redundant type	4287	6090	73	15	29	86	27
