# Supplementary material for: Draft genome sequence of wild Prunus yedoensis reveals massive inter-specific hybridization between sympatric flowering cherries
Source: Genome Biol. 2018 Sep 4;19:127. doi: 10.1186/s13059-018-1497-y (PMC6124018; doi:10.1186/s13059-018-1497-y)
Supplement: Supplementary file 9 — Table S8. Coverage of individual chromosomes of peach (Pp), sweet cherry (Pa), and Chinese plum (Pm) showing synteny with the counterpart of wild P. yedoensis (Pyn) genome. (XLSX 11 kb) [file 13059_2018_1497_MOESM9_ESM.xlsx]

## Sheet: Table S8
Table S8. Coverage of individual chromosomes of peach (Pp), sweet cherry (Pa), and Chinese plum (Pm) showing synteny with the counterpart of wild P. yedoensis (Pyn) genome
Species	Chr.	Total length (bp)	Sequences syntenic with Pyn counterparts (bp)	Percent coverage	No. syntenic genes
P. persica	Pp1	47851208	28130621	0.588	3427
	Pp2	30405870	15111843	0.497	1682
	Pp3	27368013	13428324	0.491	1636
	Pp4	25843236	13959725	0.54	1648
	Pp5	18496696	10861775	0.587	1496
	Pp6	30767194	17074354	0.555	2114
	Pp7	22388614	12810257	0.572	1634
	Pp8	22573980	11550115	0.512	1440
	Sum	225694811	122927014	0.545	15077
P. avium	Pa1	43232855	30582266	0.707	3160
	Pa2	25254475	16188987	0.641	1624
	Pa3	22613589	14628953	0.647	1571
	Pa4	27279932	16819579	0.617	1547
	Pa5	17020956	11832132	0.695	1392
	Pa6	24611171	16450029	0.668	1885
	Pa7	19892082	13645244	0.686	1486
	Pa8	20769356	13096358	0.631	1366
	Sum	200674416	133243548	0.664	14031
P. mume	Pm1	26753124	15321425	0.573	1941
	Pm2	42086871	25110563	0.597	3106
	Pm3	24358621	13482748	0.554	1538
	Pm4	23936025	12399586	0.518	1603
	Pm5	26141170	13766270	0.527	1670
	Pm6	21292300	11172574	0.525	1442
	Pm7	17044613	9715088	0.57	1355
	Pm8	17249491	10531026	0.611	1406
	Sum	198862215	111499280	0.561	14061
