# Supplementary material for: Draft genome sequence of wild Prunus yedoensis reveals massive inter-specific hybridization between sympatric flowering cherries
Source: Genome Biol. 2018 Sep 4;19:127. doi: 10.1186/s13059-018-1497-y (PMC6124018; doi:10.1186/s13059-018-1497-y)
Supplement: Supplementary file 10 — Table S9. Over- or under-represented gene families in the wild P. yedoensis genome compared to the P. avium, P. mume, and P. persica genomes. (XLSX 14 kb) [file 13059_2018_1497_MOESM10_ESM.xlsx]

## Sheet: Table S9
Table S9. Over- or under-represented gene families in the wild P. yedoensis genome compared to the P. avium, P. mume, and P. persica genomes
Group ID		Gene family	Number of genes				p value
PLAZA	InterPro		Pyn	Pa	Pm	Pp	Pyn-Pa	Pyn-Pm	Pyn-Pp
HOM03D000001	IPR002885	Pentatricopeptide repeat (PPR) superfamily protein	571	331	313	298	0	0	0
HOM03D000002	IPR000504	NAC transcription factor	438	253	244	211	0	0	0
HOM03D000119	IPR003311	AUXIN RESPONSE FACTOR	58	30	20	18	0.001	0	0
HOM03D000113	IPR000330	SNF2/Brahma-type chromatin-remodeling protein	53	21	24	23	0	0.001	0.001
HOM03D000194	IPR001356	Homeodomain-containing transcription factor, FLOWERING WAGENINGEN	44	22	10	11	0.002	0	0
HOM03D000428	IPR008928	Plant neutral invertase family protein	42	17	13	16	0	0	0
HOM03D000357	IPR001965	Zinc finger (C2H2 type) transcription factor, Early Flowering 6	31	8	9	8	0	0	0
HOM03D001412	IPR001356	Homeodomain-like transcriptional regulator	27	13	6	3	0.009	0	0
HOM03D000507	IPR001623	Chaperone DnaJ-domain superfamily protein	21	9	7	7	0.004	0	0.001
HOM03D001304	IPR000897	P-loop containing nucleoside triphosphate hydrolases superfamily protein	21	5	4	2	0	0	0
HOM03D003274	IPR024946	DNA GYRASE A	17	5	3	2	0	0	0
HOM03D000610	IPR005690	Outer membrane GTPase protein	16	5	5	4	0	0.001	0
HOM03D001915	IPR016102	Succinyl-CoA ligase, alpha subunit	16	5	3	5	0	0	0.001
HOM03D001724	IPR027705	SPFH/Band 7/PHB domain-containing membrane-associated protein family	15	5	5	4	0.001	0.003	0
HOM03D000677	IPR014019	Actin-binding FH2 (Formin Homology) protein	13	4	4	4	0	0.002	0.003
HOM03D002238	IPR001025	BAH domain	13	2	2	2	0	0	0
HOM03D003041	IPR009067	Histone acetyltransferase of the TAFII250 family	13	2	3	1	0	0	0
HOM03D000820	IPR013083	RING/FYVE/PHD zinc finger superfamily protein	11	4	3	3	0.008	0.001	0.002
HOM03D001331	IPR005516	Remorin family protein	11	4	3	3	0.008	0.001	0.002
HOM03D002176	IPR012935	C3HC zinc finger-like	10	1	2	2	0	0	0
HOM03D001856	IPR007461	RING/FYVE/PHD-type zinc finger family protein	9	3	2	2	0.007	0	0
HOM03D002014	IPR000225	Armadillo/beta-catenin-like repeat	9	2	2	2	0	0	0
HOM03D003353	IPR019137	Transcription activators	9	3	1	1	0.007	0	0
HOM03D005496	IPR007185	DNA polymerase epsilon subunit B2	9	1	1	2	0	0	0
HOM03D006297	IPR002058	Nucleotidyltransferase family protein	9	1	1	1	0	0	0
HOM03D000686	IPR004274	C-terminal domain phosphatase-like 3	8	2	2	2	0.001	0.002	0.003
HOM03D001826	IPR003114	Phox-associated domain	8	2	2	2	0.001	0.002	0.003
HOM03D002009	IPR019448	Myosin heavy chain-related protein	8	2	2	2	0.001	0.002	0.003
HOM03D002626	IPR001739	Methyl-CPG-binding domain 8	8	2	2	2	0.001	0.002	0.003
HOM03D002991	IPR015943	BTB/POZ domain with WD40/YVTN repeat-like protein	8	2	2	2	0.001	0.002	0.003
HOM03D003996	IPR012953	Transducin/WD40 repeat-like superfamily protein	8	2	2	2	0.001	0.002	0.003
HOM03D004469	IPR011989	SH3 domain-containing protein	8	1	2	1	0	0.002	0
HOM03D004516	IPR003594	Zinc finger, C3HC4 type (RING finger) family protein	8	1	1	1	0	0	0
HOM03D004833	IPR012340	Organellar single-stranded DNA binding protein	8	2	1	1	0.001	0	0
HOM03D004379	IPR013197	RNA polymerase III subunit RPC82 family protein	7	1	1	1	0	0	0
HOM03D005211	IPR003675	Alpha/beta-Hydrolases superfamily protein	7	1	1	1	0	0	0
HOM03D003069	IPR005314	Homolog of separase	6	1	1	1	0	0	0
HOM03D007410	IPR003690	Plastid transcriptionally active 15	6	1	1	1	0	0	0
HOM03D001104	IPR003333	Cyclopropane-fatty-acyl-phospholipid synthase	5	1	1	1	0.001	0.003	0.003
HOM03D002754	IPR021133	CLIP-associated protein	5	1	1	1	0.001	0.003	0.003
HOM03D003144	IPR007452	Embryo defective 2410	5	1	1	1	0.001	0.003	0.003
HOM03D003169	IPR001394	Ubiquitin carboxyl-terminal hydrolase-related protein	5	1	1	1	0.001	0.003	0.003
HOM03D003487	IPR004516	Class II aaRS and biotin synthetases superfamily protein	5	1	1	1	0.001	0.003	0.003
HOM03D003514	IPR000195	Ypt/Rab-GAP domain of gyp1p superfamily protein	5	1	1	1	0.001	0.003	0.003
HOM03D003934	IPR001503	Fucosyltransferase 13	5	1	1	1	0.001	0.003	0.003
HOM03D004324	IPR018027	GLU-ADT subunit B	5	1	1	1	0.001	0.003	0.003
HOM03D004420	IPR013917	flavodoxin family protein / radical SAM domain-containing protein	5	1	1	1	0.001	0.003	0.003
HOM03D005672	IPR005496	Integral membrane TerC family protein	5	1	1	1	0.001	0.003	0.003
HOM03D006176	IPR020046	5'-3' exonuclease family protein	5	1	1	1	0.001	0.003	0.003
HOM03D000005	IPR000157	WRKY transcription factor	112	310	287	209	0	0	0
HOM03D000010	IPR027417	NB-ARC domain-containing disease resistance protein	81	242	149	123	0	0	0
HOM03D000144	IPR001757	ATPase E1-E2 type family protein	45	61	100	21	0	0	0.009
HOM03D000112	IPR002110	Ankyrin repeat family protein	37	75	73	75	0	0	0
HOM03D000085	IPR001509	NAD(P)-binding Rossmann-fold superfamily protein	35	45	41	39	0.004	0.002	0.004
HOM03D000103	IPR013126	Heat shock protein 70 family protein	27	53	41	35	0	0	0.001
HOM03D000180	IPR006580	General transcription factor 2-related zinc finger protein	16	184	23	67	0	0.004	0
HOM03D000222	IPR000008	C2 calcium/lipid-binding plant phosphoribosyltransferase family protein	9	19	17	16	0.002	0.002	0.003
HOM03D000077	IPR001611	F-box/RNI-like/FBD-like domains-containing protein	8	17	14	18	0.004	0.008	0
HOM03D000371	IPR001611	ADR1 family NB-LRR immune receptors	6	19	17	19	0	0	0
HOM03D000278	IPR003480	HXXXD-type acyl-transferase family protein	3	21	16	16	0	0	0
HOM03D000285	IPR025558	Zinc ion binding	2	32	9	23	0	0.003	0
HOM03D000434	IPR001764	Glycosyl hydrolase family protein	1	10	12	15	0.001	0	0
