# Supplementary material for: Draft genome sequence of wild Prunus yedoensis reveals massive inter-specific hybridization between sympatric flowering cherries
Source: Genome Biol. 2018 Sep 4;19:127. doi: 10.1186/s13059-018-1497-y (PMC6124018; doi:10.1186/s13059-018-1497-y)
Supplement: Supplementary file 11 — Table S10. Summary of accessions and Illumina short-read data used in whole-genome resequencing analysis. (XLSX 11 kb) [file 13059_2018_1497_MOESM11_ESM.xlsx]

## Sheet: Table S10
Table S10. Summary of accessions and Illumina short-read data used in whole-genome resequencing analysis
Taxon	Name	Locality	Voucher	Sequencing	Bases (Gb)	Coverage (X)
P. yedoensis var. nudiflora	Pyn-Jeju1	Korean National Monument 159, No. 1, Bongae-dong, Jeju, Korea	159-1	HiSeq 4000	8.4	29.7
(wild P. yedoensis)	Pyn-Jeju2	Korean National Monument 159, No. 2, Bongae-dong, Jeju, Korea	159-2	NextSeq, MiSeq	53	206.3
	Pyn-Jeju3	Korean National Monument 159, No. 3, Bongae-dong, Jeju, Korea	159-3	NextSeq	10.8	39
	Pyn-Jeju4	Jeju Province Monument No. 51, Gwaneumsa Temple, Jeju, Korea	51-2	HiSeq 4000	8.6	30.8
	Pyn-Jeju5	Jeju Province Local Tangible Heritage No. 3, Odeung-dong, Jeju, Korea	128	NextSeq	10.1	36.7
P. х yedoensis	Pxy-US1	Tidal Basin at the National Mall, Washington D.C., USA	NA69513	HiSeq 2500	9.9	37.2
(Yoshino cherry)	Pxy-US2	Tidal Basin at the National Mall, Washington D.C., USA	NA69515	HiSeq 2500	9.5	33.6
	Pxy-JP1	Koishikawa Botanical garden, Tokyo, Japan	JKS2206	HiSeq X Ten	29.2	109.6
	Pxy-JP2	Ueno park, Tokyo, Japan	JKS2215	HiSeq X Ten	30.2	121.9
P. pendula f. ascendens	Ppa-1	Harye-ri, Seogwipo-si, Jeju, Korea	60571	HiSeq 4000	8.5	30.8
	Ppa-2	Gwaneumsa Temple, Jeju, Korea	Gachon-P2	MiSeq	2.3	7.5
	Ppa-3	Bongae-dong, Jeju, Korea	Gachon-P6	MiSeq	3.9	15.1
P. jamasakura var. jamasakura	Pjj-1	Odeung-dong, Jeju, Korea	63375	HiSeq 4000	8.4	28.6
	Pjj-2	Odeung-dong, Jeju, Korea	Gachon-P3	MiSeq	2.9	7.5
P. jamasakura var. quelpaertensis	Pjq	Ara 1-dong, Jeju, Korea	63437	HiSeq 4000	7.7	24
P. sargentii	Psa	Odeung-dong, Jeju, Korea	63385	HiSeq 4000	8.3	28.5
