# Supplementary material for: Draft genome sequence of wild Prunus yedoensis reveals massive inter-specific hybridization between sympatric flowering cherries
Source: Genome Biol. 2018 Sep 4;19:127. doi: 10.1186/s13059-018-1497-y (PMC6124018; doi:10.1186/s13059-018-1497-y)
Supplement: Supplementary file 12 — Table S11. Comparison of the chloroplast genomes between Prunus accessions. (XLSX 10 kb) [file 13059_2018_1497_MOESM12_ESM.xlsx]

## Sheet: Table S11
Table S11. Comparison of the chloroplast genomes between Prunus accessions. Pairwise nucleotide distances between chloroplast DNA sequences of 12 Prunus accessions are presented
Accessions	Ppa-1	Ppa-2	Ppa-3	Pyn-Jeju1	Pyn-Jeju2	Pyn-Jeju3	Pyn-Jeju4	Pyn-Jeju5	Pjj-1	Pjj-2	Pjq	Psa
Ppa-1		3	0	1	0	1	0	3	81	83	97	96	79 protein coding genes
Ppa-2	47		3	4	3	4	3	0	84	86	100	99
Ppa-3	13	56		1	0	1	0	3	81	83	97	96
Pyn-Jeju1	69	34	78		1	2	1	4	82	84	98	97
Pyn-Jeju2	18	63	29	85		1	0	3	81	83	97	96
Pyn-Jeju3	7	48	14	70	23		1	4	82	84	96	97
Pyn-Jeju4	3	46	10	68	19	4		3	81	83	97	96
Pyn-Jeju5	47	0	56	34	63	48	46		84	86	100	99
Pjj-1	631	607	640	632	628	630	630	607		14	24	23
Pjj-2	604	582	613	607	601	603	603	582	214		30	29
Pjq	596	574	605	599	593	597	595	574	164	177		1
Psa	604	582	613	607	601	601	603	582	172	187	12
	Whole chloroplast DNA
Upper half, numbers of nucleotide differences in the coding sequences of 79 protein coding genes
Bottom half, numbers of nucleotide differences in the whole chloroplast DNA sequences
